# Supplementary material for: Wind tunnel measurement dataset of turbulent flow over two-dimensional ridges and three-dimensional hills with smooth and rough surfaces
Source: Data Brief. 2025 Nov 12;63:112260. doi: 10.1016/j.dib.2025.112260 (PMC12702189; doi:10.1016/j.dib.2025.112260)
Supplement: Supplementary file 1 [file mmc1.xls]

## Sheet: Sheet1
Table1 Mean and fluctuating velocity components on the flat wall with smooth surface
z(mm)	U(m/s)	su(m/s)	sv(m/s)	sw(m/s)
5	3.3721	0.47953	0.34017	0.17498
7	3.5445	0.47951	0.3394	0.18312
10	3.7463	0.46989	0.34392	0.19003
15	3.9728	0.46676	0.344	0.19964
20	4.1288	0.46177	0.34401	0.20498
30	4.3285	0.43959	0.34609	0.21669
40	4.4875	0.41816	0.3461	0.22644
45	4.5462	0.412	0.346	0.232
50	4.5919	0.407	0.345	0.236
60	4.6709	0.40211	0.34539	0.24526
80	4.843	0.39365	0.33601	0.25163
100	4.9964	0.37433	0.33366	0.254
120	5.1212	0.37234	0.31852	0.25167
160	5.3923	0.3377	0.27291	0.23156
200	5.6576	0.28564	0.21402	0.20056
240	5.8303	0.18674	0.13924	0.15172
280	5.91	0.10746	0.07499	0.10136
360	5.921	0.0506	0.0171	0.029
