# Supplementary material for: Wind tunnel measurement dataset of turbulent flow over two-dimensional ridges and three-dimensional hills with smooth and rough surfaces
Source: Data Brief. 2025 Nov 12;63:112260. doi: 10.1016/j.dib.2025.112260 (PMC12702189; doi:10.1016/j.dib.2025.112260)
Supplement: Supplementary file 2 [file mmc2.xls]

## Sheet: Sheet1
Table 2 Mean and fluctuating velocity components on flat wall with rough surface
z(mm)	U(m/s)	su(m/s)	sv(m/s)	sw(m/s)
7	2.0314	0.57196	0.38853	0.25467
10	2.4492	0.58841	0.40815	0.28062
15	2.8719	0.63792	0.42402	0.29187
20	3.1485	0.63601	0.42307	0.30364
30	3.5163	0.6355	0.42113	0.31795
40	3.7897	0.60657	0.41659	0.32232
45	3.9	0.6	0.4135	0.32405
50	4.0144	0.59161	0.41166	0.3258
60	4.2135	0.57058	0.41315	0.32966
80	4.5081	0.53152	0.39657	0.32868
100	4.7451	0.48649	0.38332	0.31265
120	4.9528	0.46474	0.36594	0.30402
160	5.2973	0.38824	0.30328	0.27486
200	5.5757	0.30835	0.23793	0.22742
240	5.7703	0.20919	0.16729	0.17105
280	5.8979	0.11807	0.098961	0.11125
360	5.9246	0.04874	0.024588	0.042735
