# Supplementary material for: Wind tunnel measurement dataset of turbulent flow over two-dimensional ridges and three-dimensional hills with smooth and rough surfaces
Source: Data Brief. 2025 Nov 12;63:112260. doi: 10.1016/j.dib.2025.112260 (PMC12702189; doi:10.1016/j.dib.2025.112260)
Supplement: Supplementary file 3 [file mmc3.xls]

## Sheet: Sheet1
Table3 Mean and fluctuating velocity components over 2D hill with smooth surface
x(mm)	z(mm)	U(m/s)	W(m/s)	su(m/s)	sv(m/s)	sw(m/s)
-150	5	2.6717	-0.02693	0.47156	0.31439	0.17786
-150	7	2.8625	-0.02159	0.47887	0.31264	0.18447
-150	10	3.0725	-0.00782	0.47166	0.32128	0.19053
-150	15	3.3639	0.03114	0.47411	0.32177	0.18998
-150	20	3.5294	0.05713	0.48469	0.333	0.19444
-150	30	3.7935	0.10364	0.45246	0.32561	0.19827
-150	40	3.9584	0.14763	0.43215	0.3314	0.20683
-150	45	4.0952	0.16362	0.42643	0.3236	0.20811
-150	50	4.1683	0.17411	0.42742	0.32593	0.21468
-150	60	4.3043	0.19255	0.40872	0.32715	0.21943
-150	80	4.5507	0.21833	0.38884	0.32378	0.22428
-150	100	4.7534	0.20787	0.38278	0.31233	0.22545
-150	120	4.9159	0.20569	0.36571	0.30956	0.22742
-150	160	5.2431	0.17695	0.34368	0.26734	0.20462
-150	200	5.555	0.15808	0.2782	0.21201	0.17241
-150	240	5.7477	0.14124	0.20266	0.14502	0.13325
-150	280	5.8778	0.12096	0.11288	0.08231	0.08536
-150	360	5.9077	0.08346	0.04775	0.01901	0.02838
x(mm)	z(mm)	U(m/s)	W(m/s)	su(m/s)	sv(m/s)	sw(m/s)
-100	5	2.0314	0.14664	0.46215	0.39379	0.18465
-100	7	2.2397	0.14882	0.48108	0.38811	0.19139
-100	10	2.5504	0.18301	0.50026	0.37918	0.18879
-100	15	2.8612	0.24562	0.50376	0.36348	0.18474
-100	20	3.1472	0.3008	0.49561	0.36178	0.18232
-100	30	3.5481	0.37709	0.48991	0.35902	0.18637
-100	40	3.8328	0.41345	0.46773	0.34944	0.19904
-100	45	3.9453	0.42498	0.46557	0.34609	0.20034
-100	50	4.0382	0.41871	0.44189	0.34506	0.20549
-100	60	4.2953	0.4044	0.41889	0.33267	0.21
-100	80	4.5591	0.38173	0.39772	0.32376	0.21874
-100	100	4.8351	0.32902	0.39737	0.3213	0.22311
-100	120	5.0115	0.28404	0.36942	0.30217	0.21922
-100	160	5.3721	0.19951	0.35121	0.2704	0.20409
-100	200	5.6235	0.13178	0.29895	0.21358	0.17691
-100	240	5.8014	0.08783	0.20846	0.14181	0.1365
-100	280	5.9608	0.05127	0.12286	0.07857	0.09163
-100	360	5.956	-0.0059	0.05089	0.01663	0.03693
x(mm)	z(mm)	U(m/s)	W(m/s)	su(m/s)	sv(m/s)	sw(m/s)
-50	25	3.0651	1.3091	0.46894	0.72218	0.26505
-50	27	3.1901	1.2603	0.48929	0.64389	0.27322
-50	30	3.414	1.219	0.52389	0.56982	0.27426
-50	35	3.7355	1.1571	0.52765	0.50985	0.26247
-50	40	3.9839	1.0873	0.49536	0.46983	0.24253
-50	50	4.3365	0.96301	0.46769	0.42226	0.23804
-50	60	4.5644	0.83173	0.4355	0.388	0.2335
-50	65	4.668	0.77804	0.43159	0.37074	0.23068
-50	70	4.7069	0.71954	0.40929	0.37337	0.22761
-50	80	4.8457	0.64876	0.39551	0.35309	0.23198
-50	100	5.0157	0.49987	0.38658	0.33646	0.23001
-50	120	5.186	0.40748	0.37306	0.31644	0.22268
-50	140	5.3263	0.33513	0.36404	0.30119	0.21297
-50	180	5.6033	0.24232	0.32649	0.25295	0.19676
-50	220	5.7601	0.18532	0.25511	0.18718	0.15791
-50	260	5.9419	0.14739	0.16559	0.12096	0.11599
-50	300	5.9419	0.1143	0.0931	0.05655	0.07103
-50	380	5.964	0.07134	0.04932	0.01541	0.02414
x(mm)	z(mm)	U(m/s)	W(m/s)	su(m/s)	sv(m/s)	sw(m/s)
0	45	5.1655	0.48865	0.4072	0.59846	0.202
0	47	5.1529	0.56712	0.41895	0.54472	0.22928
0	50	5.1912	0.62155	0.44294	0.50129	0.24198
0	55	5.2484	0.65456	0.45742	0.45497	0.23409
0	60	5.2597	0.65483	0.44878	0.43289	0.22909
0	70	5.3047	0.62277	0.41815	0.40059	0.22607
0	80	5.3359	0.57398	0.39978	0.37542	0.22473
0	85	5.3753	0.55387	0.39187	0.38403	0.22498
0	90	5.3661	0.52881	0.38654	0.36662	0.22962
0	100	5.3945	0.48187	0.3774	0.36315	0.2277
0	120	5.4395	0.40951	0.36584	0.34341	0.22366
0	140	5.5562	0.34487	0.36087	0.32732	0.21462
0	160	5.599	0.29532	0.34917	0.30569	0.20473
0	200	5.8186	0.22408	0.30188	0.25001	0.17656
0	240	5.9201	0.17952	0.21638	0.1782	0.13515
0	280	6.0335	0.15007	0.12514	0.10367	0.09097
0	320	6.0283	0.1248	0.07574	0.05762	0.05892
0	400	5.9639	0.09159	0.04237	0.0254	0.01897
x(mm)	z(mm)	U(m/s)	W(m/s)	su(m/s)	sv(m/s)	sw(m/s)
50	25	-0.42171	0.34544	0.44724	0.55377	0.41025
50	27	-0.41751	0.29595	0.46413	0.57789	0.44383
50	30	-0.16903	0.17111	0.62186	0.6352	0.50979
50	35	0.48733	-0.06636	0.90833	0.8031	0.71926
50	40	1.9187	-0.29135	1.1498	0.87877	0.81193
50	50	4.8833	0.0951	0.67032	0.60631	0.3586
50	60	5.2708	0.2104	0.44655	0.43701	0.25391
50	65	5.3465	0.22072	0.44108	0.41538	0.23517
50	70	5.4128	0.23399	0.41717	0.39583	0.23349
50	80	5.4387	0.25089	0.40365	0.36852	0.23013
50	100	5.5546	0.2391	0.37298	0.34542	0.231
50	120	5.5697	0.22673	0.36285	0.32519	0.23617
50	140	5.6634	0.19461	0.36116	0.31685	0.23098
50	180	5.7389	0.14489	0.32878	0.26414	0.2078
50	220	5.9077	0.10949	0.2697	0.20806	0.16828
50	260	6.0096	0.09262	0.17728	0.14155	0.12207
50	300	6.0412	0.08035	0.09254	0.07253	0.07576
50	380	6.0141	0.04598	0.047	0.02437	0.02596
x(mm)	z(mm)	U(m/s)	W(m/s)	su(m/s)	sv(m/s)	sw(m/s)
100	5	-0.8693	0.2152	0.67723	0.58777	0.44729
100	7	-0.7608	0.14527	0.67833	0.5979	0.51036
100	10	-0.55622	0.12235	0.72885	0.61624	0.57513
100	15	-0.09744	0.05231	0.86998	0.64781	0.63546
100	20	0.29503	-0.03863	0.9887	0.73963	0.69619
100	30	1.516	-0.24576	1.1414	0.87675	0.84997
100	40	3.1493	-0.56333	1.1109	0.84855	0.82511
100	45	3.906	-0.49032	1.0821	0.77025	0.70132
100	50	4.6801	-0.37853	0.8818	0.64887	0.57899
100	60	5.3371	-0.16585	0.50898	0.44544	0.37454
100	80	5.5333	-0.03269	0.41115	0.34868	0.27986
100	100	5.6413	0.01505	0.37726	0.32927	0.2622
100	120	5.6978	0.03048	0.36457	0.30798	0.25898
100	160	5.8014	0.03903	0.35011	0.27566	0.23499
100	200	5.9627	0.04671	0.301	0.23007	0.2057
100	240	6.0981	0.04753	0.22584	0.15784	0.15133
100	280	6.1289	0.03978	0.13421	0.09261	0.10369
100	360	6.1154	0.02748	0.05351	0.0203	0.03418
x(mm)	z(mm)	U(m/s)	W(m/s)	su(m/s)	sv(m/s)	sw(m/s)
150	5	-0.39442	0.03959	0.84725	0.82271	0.47144
150	7	-0.33452	-0.01296	0.92441	0.78999	0.58303
150	10	-0.01538	-0.08763	1.0205	0.82254	0.6907
150	15	0.39919	-0.22946	1.1302	0.83409	0.80802
150	20	0.91796	-0.33418	1.1923	0.87797	0.87921
150	30	1.9219	-0.64187	1.2339	0.90701	0.88732
150	40	3.2394	-0.7736	1.1615	0.83884	0.78831
150	45	3.8777	-0.75525	1.022	0.74616	0.72045
150	50	4.3885	-0.69697	0.90518	0.63622	0.63645
150	60	5.0417	-0.54455	0.61347	0.46871	0.47896
150	80	5.3738	-0.32001	0.41449	0.3378	0.32469
150	100	5.4978	-0.21883	0.37874	0.31823	0.29569
150	120	5.5832	-0.15301	0.36318	0.3037	0.2846
150	160	5.7087	-0.09658	0.33917	0.26637	0.25879
150	200	5.9107	-0.054	0.30806	0.22213	0.21757
150	240	6.035	-0.02381	0.22467	0.15743	0.16889
150	280	6.1573	-0.00778	0.12966	0.08963	0.11533
150	360	6.0877	0.00271	0.05056	0.02145	0.03951
x(mm)	z(mm)	U(m/s)	W(m/s)	su(m/s)	sv(m/s)	sw(m/s)
200	5	0.21513	-0.07728	0.93518	0.88932	0.49273
200	7	0.4075	-0.14348	0.98675	0.86983	0.59434
200	10	0.56068	-0.23809	1.0598	0.89149	0.71223
200	15	0.99531	-0.38182	1.1235	0.89341	0.82521
200	20	1.4401	-0.46019	1.159	0.90142	0.87248
200	30	2.3685	-0.67563	1.1991	0.90295	0.87861
200	40	3.3336	-0.76807	1.1348	0.77299	0.76677
200	45	3.8193	-0.76359	1.0102	0.71341	0.71945
200	50	4.1947	-0.75848	0.89174	0.62282	0.65402
200	60	4.7639	-0.66162	0.63373	0.48372	0.51143
200	80	5.1459	-0.47977	0.43216	0.33633	0.34368
200	100	5.3116	-0.35775	0.38836	0.31037	0.30824
200	120	5.4325	-0.29596	0.35744	0.29091	0.29883
200	160	5.6612	-0.1999	0.33644	0.26381	0.26635
200	200	5.8434	-0.13994	0.2994	0.21665	0.22729
200	240	6.0093	-0.0925	0.22321	0.15295	0.17978
200	280	6.0904	-0.06438	0.13428	0.0905	0.12431
200	360	6.0854	-0.03419	0.05336	0.01973	0.04721
x(mm)	z(mm)	U(m/s)	W(m/s)	su(m/s)	sv(m/s)	sw(m/s)
250	5	0.98527	-0.13444	0.97363	0.90446	0.46961
250	7	1.1512	-0.19184	0.98008	0.8766	0.56633
250	10	1.2981	-0.25914	1.0254	0.84757	0.68101
250	15	1.5105	-0.40082	1.0645	0.87461	0.79743
250	20	1.9238	-0.46043	1.0952	0.86245	0.84657
250	30	2.5899	-0.59444	1.134	0.81044	0.83768
250	40	3.4155	-0.69127	1.0216	0.72243	0.74514
250	45	3.7695	-0.70075	0.9799	0.66349	0.69422
250	50	4.0768	-0.68706	0.85462	0.62242	0.64566
250	60	4.5138	-0.62226	0.64843	0.49767	0.5157
250	80	4.9424	-0.49421	0.4398	0.32817	0.35777
250	100	5.1418	-0.40671	0.38002	0.30076	0.31152
250	120	5.3208	-0.33861	0.36656	0.28953	0.29727
250	160	5.5713	-0.26408	0.34313	0.25961	0.27463
250	200	5.769	-0.20095	0.30209	0.21041	0.23241
250	240	5.9522	-0.14687	0.22746	0.15297	0.1818
250	280	6.0556	-0.10864	0.13325	0.08719	0.12802
250	360	6.0615	-0.07057	0.05068	0.02098	0.0482
x(mm)	z(mm)	U(m/s)	W(m/s)	su(m/s)	sv(m/s)	sw(m/s)
300	5	1.5245	-0.16497	0.86958	0.90689	0.46209
300	7	1.7038	-0.21002	0.88959	0.89984	0.5538
300	10	1.826	-0.25784	0.92855	0.86153	0.64056
300	15	1.9755	-0.32487	0.94532	0.86113	0.73922
300	20	2.341	-0.41085	0.99485	0.8499	0.78828
300	30	2.8818	-0.51865	1.0377	0.83661	0.80216
300	40	3.5094	-0.5503	0.98566	0.74723	0.73999
300	45	3.739	-0.58602	0.92176	0.71154	0.68395
300	50	4.018	-0.57135	0.83424	0.66118	0.63303
300	60	4.3587	-0.53419	0.69557	0.53997	0.51917
300	80	4.8295	-0.43465	0.46876	0.37717	0.37934
300	100	5.0545	-0.37307	0.3879	0.31084	0.3235
300	120	5.2174	-0.33424	0.37235	0.28758	0.30396
300	160	5.5038	-0.27234	0.33557	0.25583	0.27146
300	200	5.7171	-0.21803	0.29907	0.20916	0.22878
300	240	5.92	-0.1683	0.21317	0.15235	0.1849
300	280	6.0462	-0.1308	0.13159	0.08754	0.13264
300	360	6.0313	-0.085	0.04986	0.02096	0.05084
x(mm)	z(mm)	U(m/s)	W(m/s)	su(m/s)	sv(m/s)	sw(m/s)
350	5	2.0368	-0.14812	0.83393	0.86488	0.42775
350	7	2.0805	-0.1646	0.78657	0.8337	0.50979
350	10	2.1455	-0.21795	0.8318	0.83232	0.59588
350	15	2.3201	-0.27607	0.86366	0.79789	0.67829
350	20	2.5182	-0.34686	0.90345	0.801	0.7209
350	30	2.8945	-0.43609	0.94928	0.78943	0.74409
350	40	3.4001	-0.46411	0.95889	0.72263	0.68797
350	45	3.687	-0.45569	0.92162	0.67036	0.66102
350	50	3.8625	-0.47917	0.8568	0.65498	0.61539
350	60	4.2453	-0.45644	0.74583	0.55346	0.53973
350	80	4.7091	-0.38185	0.50408	0.39365	0.40656
350	100	4.9692	-0.32856	0.39712	0.32212	0.32369
350	120	5.117	-0.31304	0.37865	0.29102	0.30238
350	160	5.3939	-0.27153	0.3409	0.25503	0.27371
350	200	5.6428	-0.23389	0.2948	0.20589	0.2371
350	240	5.8552	-0.18967	0.21504	0.15085	0.18551
350	280	6.0057	-0.15765	0.13435	0.08816	0.13621
350	360	6.0332	-0.11438	0.04898	0.0232	0.05154
