# Supplementary material for: Wind tunnel measurement dataset of turbulent flow over two-dimensional ridges and three-dimensional hills with smooth and rough surfaces
Source: Data Brief. 2025 Nov 12;63:112260. doi: 10.1016/j.dib.2025.112260 (PMC12702189; doi:10.1016/j.dib.2025.112260)
Supplement: Supplementary file 4 [file mmc4.xls]

## Sheet: Sheet1
Table4 Mean and fluctuating velocity components over 2D hill with rough surface
x(mm)	z(mm)	U(m/s)	W(m/s)	su(m/s)	sv(m/s)	sw(m/s)
-150	7	0.8206	-0.095675	0.4543	0.37006	0.19679
-150	10	1.4893	-0.030463	0.55008	0.41661	0.25898
-150	15	2.0129	0.012989	0.6238	0.44347	0.29094
-150	20	2.3783	0.049311	0.64365	0.45589	0.2941
-150	30	2.937	0.1024	0.65349	0.44605	0.29018
-150	40	3.2126	0.14746	0.64077	0.44705	0.28715
-150	45	3.3787	0.1702	0.63653	0.44255	0.2878
-150	50	3.4768	0.18317	0.63706	0.43872	0.29288
-150	60	3.7021	0.19697	0.60603	0.43403	0.29017
-150	80	4.0965	0.22875	0.55919	0.42146	0.28319
-150	100	4.4108	0.22754	0.51302	0.39444	0.27984
-150	120	4.6733	0.22304	0.47132	0.37706	0.26558
-150	160	5.1346	0.18933	0.38694	0.31792	0.2309
-150	200	5.4568	0.15367	0.31678	0.24614	0.19203
-150	240	5.6792	0.12316	0.22122	0.17054	0.14856
-150	280	5.8096	0.087854	0.12079	0.08996	0.09878
-150	360	5.8428	0.02588	0.04685	0.02059	0.03558
x(mm)	z(mm)	U(m/s)	W(m/s)	su(m/s)	sv(m/s)	sw(m/s)
-100	7	0.481	-0.034245	0.23106	0.4045	0.15846
-100	10	1.0832	0.041357	0.52592	0.50054	0.24833
-100	15	1.5861	0.11874	0.60756	0.53879	0.30659
-100	20	1.8974	0.18427	0.65232	0.53354	0.31271
-100	30	2.5443	0.27374	0.7051	0.51313	0.30915
-100	40	2.959	0.34268	0.67378	0.49688	0.29822
-100	45	3.137	0.36512	0.65872	0.47295	0.2981
-100	50	3.3171	0.38367	0.64453	0.4731	0.30011
-100	60	3.5982	0.41039	0.62598	0.45432	0.29277
-100	80	4.0719	0.4001	0.57661	0.43615	0.29016
-100	100	4.4503	0.37476	0.53989	0.40816	0.2843
-100	120	4.7576	0.32847	0.48681	0.37508	0.26149
-100	160	5.1984	0.25085	0.40754	0.32258	0.23618
-100	200	5.5359	0.18937	0.32608	0.23986	0.19425
-100	240	5.7604	0.14279	0.22535	0.16021	0.14936
-100	280	5.8902	0.098804	0.13146	0.09312	0.10281
-100	360	5.9099	0.02805	0.04509	0.02103	0.03607
x(mm)	z(mm)	U(m/s)	W(m/s)	su(m/s)	sv(m/s)	sw(m/s)
-50	27	1.7921	0.62038	0.45182	0.68961	0.16067
-50	30	2.2787	1.0161	0.48009	0.81285	0.27987
-50	35	2.637	1.0294	0.58747	0.80083	0.35209
-50	40	2.8998	1.0001	0.65555	0.67998	0.37422
-50	50	3.3782	0.90576	0.67295	0.57026	0.36412
-50	60	3.7591	0.82687	0.6701	0.52451	0.35488
-50	65	3.9244	0.78212	0.64032	0.49243	0.33613
-50	70	4.079	0.7389	0.62559	0.48264	0.33064
-50	80	4.2742	0.66389	0.59425	0.44909	0.32153
-50	100	4.6548	0.53929	0.52745	0.42142	0.29738
-50	120	4.8932	0.42819	0.49356	0.38175	0.27715
-50	140	5.1339	0.36122	0.44791	0.35345	0.25857
-50	180	5.4563	0.24921	0.37625	0.28465	0.21892
-50	220	5.7085	0.17757	0.28666	0.2028	0.17376
-50	260	5.8824	0.12739	0.17688	0.12911	0.12686
-50	300	5.9584	0.079324	0.09366	0.07009	0.08531
-50	380	5.9562	0.01321	0.0442	0.01673	0.02781
x(mm)	z(mm)	U(m/s)	W(m/s)	su(m/s)	sv(m/s)	sw(m/s)
0	47	1.6363	0.016885	0.59013	0.32904	0.24305
0	50	3.8628	0.43157	0.59578	0.57354	0.1945
0	55	4.3716	0.69477	0.52357	0.6978	0.27346
0	60	4.441	0.69894	0.55419	0.58492	0.32566
0	70	4.5474	0.64785	0.59919	0.50653	0.3369
0	80	4.6493	0.59793	0.58229	0.47097	0.31823
0	85	4.6727	0.57773	0.57432	0.45398	0.31642
0	90	4.7369	0.55943	0.55482	0.43811	0.30895
0	100	4.9027	0.49609	0.51718	0.41776	0.29876
0	120	5.0833	0.41449	0.48411	0.38612	0.27786
0	140	5.2514	0.33408	0.45314	0.3538	0.25552
0	160	5.4157	0.28808	0.41486	0.31984	0.237
0	200	5.6871	0.19961	0.33193	0.24427	0.19764
0	240	5.866	0.13818	0.23841	0.16536	0.15115
0	280	5.9776	0.093146	0.13666	0.10137	0.10963
0	320	6.0137	0.050004	0.07042	0.05265	0.06481
0	400	5.9777	-0.0048	0.0458	0.01537	0.02268
x(mm)	z(mm)	U(m/s)	W(m/s)	su(m/s)	sv(m/s)	sw(m/s)
50	27	0.03205	0.081215	0.15637	0.29145	0.15944
50	30	-0.12847	0.093088	0.21235	0.36032	0.20627
50	35	-0.1334	0.10431	0.29394	0.46829	0.25945
50	40	0.15402	0.10798	0.49974	0.53048	0.36633
50	50	1.9729	-0.10951	0.8728	0.70263	0.58872
50	60	4.2693	0.14099	0.66245	0.63968	0.31637
50	65	4.5695	0.22906	0.55916	0.58581	0.29525
50	70	4.6608	0.26785	0.55426	0.50353	0.32001
50	80	4.8019	0.28355	0.57055	0.45719	0.30463
50	100	5.0527	0.2902	0.5464	0.41632	0.29302
50	120	5.2611	0.26668	0.48293	0.38409	0.27902
50	140	5.4149	0.23317	0.45571	0.35758	0.25869
50	180	5.7094	0.16737	0.37392	0.29629	0.22314
50	220	5.89	0.11393	0.2927	0.2127	0.18182
50	260	6.054	0.074106	0.18504	0.13445	0.13108
50	300	6.0794	0.036554	0.10843	0.06981	0.08553
50	380	6.0685	-0.01839	0.04631	0.0178	0.02873
x(mm)	z(mm)	U(m/s)	W(m/s)	su(m/s)	sv(m/s)	sw(m/s)
100	7	-0.13057	0.0057608	0.25167	0.19545	0.05163
100	10	-0.32665	0.05	0.35166	0.30207	0.18956
100	15	-0.34226	0.06	0.45951	0.3294	0.26046
100	20	-0.25751	0.006096	0.48569	0.3334	0.33618
100	30	0.26082	0.02844	0.72231	0.44452	0.43671
100	40	1.121	-0.12476	0.89886	0.62886	0.59139
100	45	1.6483	-0.2476	0.95095	0.69972	0.66465
100	50	2.3147	-0.29039	0.92762	0.72513	0.65912
100	60	3.8077	-0.25452	0.86714	0.68862	0.52604
100	80	4.8906	-0.022516	0.56276	0.44928	0.34395
100	100	5.0924	0.028699	0.51961	0.39663	0.32623
100	120	5.2961	0.054669	0.4861	0.37806	0.29993
100	160	5.619	0.042441	0.41159	0.31795	0.27364
100	200	5.8479	0.030624	0.32952	0.24803	0.22304
100	240	5.9861	0.019313	0.2389	0.17316	0.17097
100	280	6.0602	0.0018779	0.13958	0.10009	0.11956
100	360	6.0437	0.0015087	0.04787	0.02274	0.04092
x(mm)	z(mm)	U(m/s)	W(m/s)	su(m/s)	sv(m/s)	sw(m/s)
150	7	-0.59383	0.025054	0.47843	0.46248	0.25641
150	10	-0.58299	0.05641	0.57244	0.5036	0.39736
150	15	-0.28643	0.040842	0.71958	0.52092	0.49612
150	20	0.0347	0.0083714	0.83071	0.53451	0.57484
150	30	0.70492	-0.14514	0.98553	0.66006	0.67046
150	40	1.5652	-0.33469	0.97115	0.73976	0.72591
150	45	2.1398	-0.45085	0.97023	0.74821	0.69166
150	50	2.5622	-0.45203	0.98263	0.7631	0.66847
150	60	3.6935	-0.36992	0.86497	0.6807	0.56695
150	80	4.7769	-0.15363	0.56937	0.44445	0.36406
150	100	5.0268	-0.085831	0.51554	0.39408	0.32683
150	120	5.2116	-0.046231	0.47362	0.37914	0.30894
150	160	5.5494	-0.016599	0.40446	0.31534	0.26579
150	200	5.7691	-0.016486	0.33012	0.24706	0.21701
150	240	5.9412	-0.015752	0.23988	0.16986	0.1679
150	280	6.0351	-0.013447	0.14968	0.10095	0.11431
150	360	6.0424	-0.012735	0.04804	0.02363	0.03903
x(mm)	z(mm)	U(m/s)	W(m/s)	su(m/s)	sv(m/s)	sw(m/s)
200	7	-0.39504	0.01118	0.59297	0.58841	0.34644
200	10	-0.27872	0.01825	0.71057	0.65637	0.49342
200	15	-0.04751	-0.036615	0.82702	0.64742	0.61111
200	20	0.27612	-0.13822	0.9376	0.69627	0.68261
200	30	0.99984	-0.33482	1.0545	0.75077	0.76748
200	40	1.8206	-0.5167	1.0272	0.79277	0.7377
200	45	2.2447	-0.50658	1.045	0.7876	0.71745
200	50	2.6789	-0.51756	1.003	0.76046	0.68658
200	60	3.5852	-0.49645	0.88676	0.66802	0.57799
200	80	4.6148	-0.31953	0.59813	0.45384	0.39626
200	100	4.89	-0.23035	0.50746	0.38765	0.34348
200	120	5.1316	-0.17178	0.47921	0.36723	0.32186
200	160	5.4583	-0.1243	0.4041	0.31836	0.27928
200	200	5.7007	-0.10314	0.3299	0.24252	0.22701
200	240	5.9002	-0.078067	0.24099	0.17318	0.17552
200	280	6.0156	-0.075138	0.1453	0.1021	0.12037
200	360	6.0176	-0.070498	0.05058	0.02362	0.03944
x(mm)	z(mm)	U(m/s)	W(m/s)	su(m/s)	sv(m/s)	sw(m/s)
250	7	-0.07085	0.0092901	0.66634	0.64528	0.3254
250	10	0.11926	0.01129	0.77132	0.71184	0.48428
250	15	0.40434	-0.10804	0.87579	0.72336	0.62359
250	20	0.63834	-0.18923	0.93858	0.73184	0.69086
250	30	1.2866	-0.39419	1.0513	0.80274	0.75799
250	40	1.9743	-0.51006	1.067	0.79881	0.73383
250	45	2.362	-0.51499	1.0381	0.77468	0.72757
250	50	2.7802	-0.55787	1.0135	0.75305	0.68106
250	60	3.5093	-0.53296	0.90239	0.67043	0.58491
250	80	4.4506	-0.39068	0.61605	0.45896	0.42205
250	100	4.7961	-0.30281	0.53056	0.3933	0.35777
250	120	5.0155	-0.24629	0.49862	0.36606	0.33189
250	160	5.4429	-0.18992	0.41175	0.31976	0.28353
250	200	5.7075	-0.14333	0.33131	0.24833	0.23266
250	240	5.8977	-0.11515	0.2328	0.17748	0.17434
250	280	6.0199	-0.10093	0.14139	0.10227	0.11932
250	360	6.0261	-0.09025	0.05081	0.02405	0.04017
x(mm)	z(mm)	U(m/s)	W(m/s)	su(m/s)	sv(m/s)	sw(m/s)
300	7	0.44684	0.0065108	0.72825	0.63248	0.34721
300	10	0.53946	-0.04475	0.80463	0.69673	0.47218
300	15	0.81781	-0.13012	0.84342	0.736	0.60694
300	20	0.99803	-0.1823	0.92369	0.74308	0.67602
300	30	1.5925	-0.31899	0.98906	0.79424	0.74688
300	40	2.1864	-0.4451	1.0365	0.78731	0.7643
300	45	2.5209	-0.4784	1.0141	0.75462	0.71358
300	50	2.8798	-0.4754	0.96992	0.72185	0.67216
300	60	3.4707	-0.4746	0.90304	0.65744	0.60258
300	80	4.2984	-0.38753	0.63868	0.47996	0.42775
300	100	4.6519	-0.3168	0.53709	0.39239	0.35935
300	120	4.918	-0.28006	0.49012	0.36002	0.32816
300	160	5.3358	-0.22572	0.40813	0.30544	0.2891
300	200	5.6325	-0.18065	0.32727	0.24218	0.23591
300	240	5.822	-0.14419	0.24509	0.1758	0.1822
300	280	5.9618	-0.12122	0.14419	0.09849	0.12176
300	360	5.9787	-0.11818	0.04949	0.02552	0.0413
x(mm)	z(mm)	U(m/s)	W(m/s)	su(m/s)	sv(m/s)	sw(m/s)
350	7	0.70397	-0.00070918	0.63512	0.60506	0.3028
350	10	0.90969	-0.05222	0.73286	0.70529	0.43948
350	15	1.189	-0.13187	0.78391	0.73779	0.5861
350	20	1.3676	-0.19868	0.83029	0.73723	0.66792
350	30	1.8431	-0.29193	0.87973	0.75227	0.73723
350	40	2.3207	-0.3771	0.95927	0.7545	0.74282
350	45	2.5998	-0.42719	0.95165	0.73167	0.72756
350	50	2.8551	-0.41582	0.98073	0.70397	0.70644
350	60	3.4015	-0.43661	0.89483	0.64124	0.61187
350	80	4.1823	-0.35191	0.68757	0.49957	0.46103
350	100	4.6013	-0.30591	0.55642	0.40405	0.37207
350	120	4.8725	-0.27502	0.50482	0.35365	0.34087
350	160	5.2864	-0.23771	0.41403	0.30402	0.2892
350	200	5.6243	-0.2011	0.33118	0.23516	0.24065
350	240	5.8327	-0.16622	0.24873	0.16442	0.18208
350	280	5.9548	-0.14057	0.14957	0.10353	0.12529
350	360	5.9896	-0.12882	0.05076	0.02402	0.03931
