# Supplementary material for: Wind tunnel measurement dataset of turbulent flow over two-dimensional ridges and three-dimensional hills with smooth and rough surfaces
Source: Data Brief. 2025 Nov 12;63:112260. doi: 10.1016/j.dib.2025.112260 (PMC12702189; doi:10.1016/j.dib.2025.112260)
Supplement: Supplementary file 5 [file mmc5.xls]

## Sheet: Sheet1
Table5 Mean and fluctuating velocity components over 3D hill with smooth surface
x(mm)	z(mm)	U(m/s)	W(m/s)	su(m/s)	sv(m/s)	sw(m/s)
-150	5	3.2164	-0.08654	0.4702	0.31307	0.17891
-150	7	3.3682	-0.07316	0.4667	0.3191	0.18649
-150	10	3.5426	-0.06516	0.46444	0.31561	0.19269
-150	15	3.7506	-0.04649	0.45707	0.32567	0.19743
-150	20	3.8722	-0.03325	0.4336	0.33216	0.20506
-150	30	4.1123	-0.01486	0.41327	0.33349	0.21344
-150	40	4.2172	0.00598	0.404	0.33509	0.2295
-150	45	4.3397	0.01476	0.39329	0.34241	0.22854
-150	50	4.3524	0.01602	0.38938	0.32712	0.23278
-150	60	4.5214	0.02006	0.37726	0.33366	0.24275
-150	80	4.647	0.02328	0.37347	0.33232	0.24554
-150	100	4.8496	0.01706	0.36159	0.32592	0.2503
-150	120	4.9741	0.00627	0.36904	0.31414	0.24331
-150	160	5.2958	0.00109	0.3404	0.27568	0.22057
-150	200	5.5324	0.00083	0.27031	0.20837	0.17996
-150	240	5.6921	0.01062	0.17712	0.14447	0.13463
-150	280	5.8238	0.01414	0.10125	0.07769	0.08828
-150	360	5.86	0.02287	0.04746	0.02796	0.028
x(mm)	z(mm)	U(m/s)	W(m/s)	su(m/s)	sv(m/s)	sw(m/s)
-100	5	2.4968	-0.00807	0.50828	0.36434	0.19513
-100	7	2.6882	0.02322	0.50635	0.35973	0.19047
-100	10	2.9711	0.07381	0.48684	0.35358	0.18455
-100	15	3.2773	0.1213	0.47774	0.35314	0.18319
-100	20	3.4936	0.15888	0.46195	0.35036	0.18285
-100	30	3.8722	0.19661	0.43316	0.34623	0.18935
-100	40	4.1088	0.20269	0.40744	0.33975	0.20294
-100	45	4.1999	0.18936	0.39976	0.33852	0.20815
-100	50	4.3155	0.19291	0.38673	0.3408	0.20907
-100	60	4.4523	0.17284	0.38969	0.33293	0.2227
-100	80	4.6727	0.13642	0.37113	0.33354	0.23281
-100	100	4.8886	0.08486	0.36211	0.32625	0.24296
-100	120	5.0318	0.05569	0.36414	0.31395	0.23889
-100	160	5.3272	0.01069	0.33025	0.27352	0.22089
-100	200	5.5642	0.01028	0.269	0.21078	0.18621
-100	240	5.7041	0.01465	0.17008	0.13979	0.13212
-100	280	5.7974	0.01232	0.0978	0.08195	0.08833
-100	360	5.8203	0.00908	0.04762	0.03247	0.0292
x(mm)	z(mm)	U(m/s)	W(m/s)	su(m/s)	sv(m/s)	sw(m/s)
-50	25	3.0408	1.1882	0.44975	0.53323	0.24038
-50	27	3.2733	1.1135	0.47627	0.49894	0.23509
-50	30	3.6881	1.0323	0.47065	0.46051	0.22868
-50	35	3.9783	0.90408	0.44823	0.40747	0.21528
-50	40	4.2166	0.78951	0.4242	0.38576	0.2133
-50	50	4.5331	0.58459	0.40107	0.34968	0.21228
-50	60	4.6912	0.43403	0.38909	0.33388	0.21338
-50	65	4.7607	0.36998	0.37817	0.32523	0.21309
-50	70	4.8029	0.31974	0.37712	0.32928	0.21737
-50	80	4.9002	0.25004	0.36856	0.32177	0.22396
-50	100	5.0649	0.11456	0.35526	0.3086	0.23824
-50	120	5.1881	0.04527	0.3587	0.29704	0.24146
-50	140	5.2952	0.00982	0.35122	0.2818	0.2401
-50	180	5.5417	-0.03267	0.3112	0.23151	0.21257
-50	220	5.7444	-0.04176	0.22719	0.16256	0.16762
-50	260	5.8891	-0.03967	0.14091	0.09427	0.12455
-50	300	5.9	-0.03238	0.082565	0.04268	0.07544
-50	380	5.9081	-0.03057	0.050264	0.01556	0.03063
x(mm)	z(mm)	U(m/s)	W(m/s)	su(m/s)	sv(m/s)	sw(m/s)
0	45	4.9107	0.34682	0.47444	0.4265	0.15814
0	47	4.9539	0.36567	0.46016	0.40331	0.1755
0	50	4.998	0.36043	0.45218	0.37986	0.18345
0	55	5.0587	0.30464	0.42222	0.35766	0.19865
0	60	5.0706	0.26255	0.39921	0.3432	0.20696
0	70	5.0657	0.17767	0.37955	0.33191	0.22411
0	80	5.1086	0.11475	0.36895	0.32506	0.24167
0	85	5.1093	0.08855	0.35742	0.32593	0.24529
0	90	5.1231	0.0637	0.36125	0.32064	0.25116
0	100	5.1395	0.0359	0.35561	0.32137	0.2477
0	120	5.1952	-0.02187	0.35474	0.3067	0.2576
0	140	5.3059	-0.05155	0.3505	0.2901	0.24966
0	160	5.3808	-0.07022	0.33001	0.26552	0.23525
0	200	5.5641	-0.07116	0.2709	0.21092	0.20078
0	240	5.7155	-0.06506	0.18539	0.14704	0.15003
0	280	5.7982	-0.05334	0.098777	0.08304	0.09677
0	320	5.8421	-0.06589	0.070411	0.04178	0.06524
0	400	5.853	-0.04204	0.049203	0.02461	0.02731
x(mm)	z(mm)	U(m/s)	W(m/s)	su(m/s)	sv(m/s)	sw(m/s)
50	25	-0.77187	0.76957	0.56539	0.54265	0.62574
50	27	-0.50012	0.59846	0.66906	0.57901	0.75071
50	30	-0.05047	0.3143	0.88815	0.68567	0.89649
50	35	1.2539	-0.3578	1.2564	0.83372	1.032
50	40	2.8451	-0.70707	1.3074	0.77408	0.87294
50	50	4.7709	-0.5219	0.53333	0.42478	0.41636
50	60	4.9013	-0.36858	0.41261	0.3399	0.31182
50	65	4.9678	-0.36066	0.39006	0.33742	0.30577
50	70	4.9808	-0.33299	0.38634	0.33931	0.29837
50	80	5.0474	-0.26767	0.37116	0.32482	0.29146
50	100	5.1064	-0.23153	0.36295	0.32109	0.28963
50	120	5.2574	-0.20297	0.36115	0.31608	0.27644
50	140	5.3528	-0.16846	0.35828	0.29822	0.26148
50	180	5.5615	-0.17401	0.30641	0.24855	0.22906
50	220	5.7806	-0.15434	0.23207	0.18602	0.18423
50	260	5.8595	-0.11849	0.14022	0.1132	0.12741
50	300	5.8607	-0.14769	0.08434	0.06138	0.08527
50	380	5.8936	-0.1204	0.04755	0.0279	0.03628
x(mm)	z(mm)	U(m/s)	W(m/s)	su(m/s)	sv(m/s)	sw(m/s)
100	5	0.11293	0.09381	0.68	1.1083	0.59516
100	7	0.13279	0.05322	0.6813	1.0103	0.72093
100	10	0.15927	0.0448	0.71562	0.89986	0.85118
100	15	0.31642	-0.05819	0.83306	0.80519	0.9896
100	20	0.52134	-0.20799	0.96646	0.81843	1.0385
100	30	1.5082	-0.48576	1.2358	0.84491	1.0115
100	40	3.0077	-0.72139	1.1731	0.73146	0.83168
100	45	3.6936	-0.74287	0.97659	0.60864	0.70191
100	50	4.2373	-0.67199	0.70658	0.49139	0.5795
100	60	4.6313	-0.52311	0.45864	0.35684	0.37831
100	80	4.8665	-0.35932	0.3759	0.32426	0.30065
100	100	5.0105	-0.28391	0.36039	0.31337	0.29049
100	120	5.1376	-0.23141	0.35662	0.30202	0.28635
100	160	5.4025	-0.17248	0.32734	0.26689	0.25542
100	200	5.6147	-0.14953	0.2659	0.21674	0.21042
100	240	5.785	-0.11333	0.18287	0.14166	0.15406
100	280	5.8676	-0.09775	0.10698	0.08818	0.10683
100	360	5.8612	-0.0974	0.052973	0.03201	0.0448
x(mm)	z(mm)	U(m/s)	W(m/s)	su(m/s)	sv(m/s)	sw(m/s)
150	5	1.7684	0.0152	0.7234	1.1089	0.56109
150	7	1.7519	0.0409	0.7116	1.0718	0.65977
150	10	1.7684	0.02723	0.7176	0.97858	0.78511
150	15	1.7763	0.00451	0.76788	0.86103	0.88757
150	20	1.8312	0.01564	0.85962	0.82051	0.93024
150	30	2.2548	-0.17466	1.0316	0.7802	0.88447
150	40	3.0542	-0.2993	1.0693	0.66657	0.75446
150	45	3.4463	-0.32432	0.98323	0.60904	0.6794
150	50	3.8553	-0.31666	0.80801	0.52986	0.58902
150	60	4.3337	-0.26589	0.51983	0.40342	0.43625
150	80	4.6365	-0.18733	0.36869	0.32502	0.29545
150	100	4.8207	-0.15804	0.3547	0.31163	0.27985
150	120	4.9722	-0.12145	0.35064	0.29846	0.26978
150	160	5.2204	-0.07505	0.33021	0.26683	0.24312
150	200	5.46	-0.05634	0.2622	0.20908	0.20012
150	240	5.6255	-0.02666	0.18581	0.14543	0.14845
150	280	5.7248	-0.00355	0.10512	0.08329	0.1058
150	360	5.8503	-0.01604	0.052932	0.03162	0.04421
x(mm)	z(mm)	U(m/s)	W(m/s)	su(m/s)	sv(m/s)	sw(m/s)
200	5	2.7714	-0.03836	0.63856	0.87396	0.42662
200	7	2.8551	-0.05289	0.64118	0.87633	0.51517
200	10	2.8105	-0.05026	0.64541	0.84467	0.60872
200	15	2.8621	-0.03672	0.65613	0.7723	0.70789
200	20	2.8262	-0.03827	0.71171	0.71542	0.74339
200	30	2.9806	-0.06139	0.82839	0.67363	0.73832
200	40	3.4326	-0.11286	0.90947	0.61035	0.67614
200	45	3.6616	-0.16196	0.90159	0.58067	0.62259
200	50	3.8885	-0.16398	0.8	0.52681	0.56633
200	60	4.3231	-0.15519	0.63225	0.43307	0.45834
200	80	4.7394	-0.11395	0.38147	0.32263	0.2986
200	100	4.8791	-0.0964	0.35789	0.30573	0.2717
200	120	5.0349	-0.08062	0.34678	0.29405	0.26277
200	160	5.3036	-0.06795	0.31604	0.2603	0.24024
200	200	5.5182	-0.04059	0.25794	0.20522	0.19804
200	240	5.6676	-0.01305	0.17283	0.14105	0.15401
200	280	5.7864	-2.9996e-05	0.10256	0.08563	0.10597
200	360	5.8428	-0.00582	0.039614	0.02952	0.04371
x(mm)	z(mm)	U(m/s)	W(m/s)	su(m/s)	sv(m/s)	sw(m/s)
250	5	3.1033	-0.05352	0.58284	0.72084	0.35584
250	7	3.1943	-0.06418	0.58352	0.72736	0.42522
250	10	3.2101	-0.0757	0.58167	0.7273	0.49958
250	15	3.21	-0.09385	0.59169	0.68772	0.5794
250	20	3.2417	-0.08747	0.61336	0.64708	0.61369
250	30	3.3499	-0.1075	0.70845	0.61423	0.61743
250	40	3.5536	-0.11481	0.77002	0.56785	0.58317
250	45	3.7336	-0.11065	0.79656	0.54766	0.55365
250	50	3.9233	-0.12927	0.75927	0.51882	0.52067
250	60	4.3041	-0.11424	0.6415	0.44425	0.45286
250	80	4.7213	-0.08522	0.40943	0.34396	0.31062
250	100	4.8946	-0.07387	0.35609	0.30581	0.26383
250	120	5.0071	-0.05982	0.34479	0.30257	0.25232
250	160	5.2797	-0.04661	0.30829	0.25793	0.2226
250	200	5.4847	-0.02889	0.24959	0.20594	0.18404
250	240	5.6703	-0.01074	0.17402	0.14557	0.1375
250	280	5.7698	0.01174	0.094721	0.08516	0.0932
250	360	5.8479	0.00913	0.043602	0.02989	0.03407
