# Supplementary material for: Wind tunnel measurement dataset of turbulent flow over two-dimensional ridges and three-dimensional hills with smooth and rough surfaces
Source: Data Brief. 2025 Nov 12;63:112260. doi: 10.1016/j.dib.2025.112260 (PMC12702189; doi:10.1016/j.dib.2025.112260)
Supplement: Supplementary file 6 [file mmc6.xls]

## Sheet: Sheet1
Table6 Mean and fluctuating velocity components over 3D hill with rough surface
x(mm)	z(mm)	U(m/s)	W(m/s)	su(m/s)	sv(m/s)	sw(m/s)
-150	7	1.3057	0.0055564	0.59757	0.32746	0.20299
-150	10	1.9224	0.0098268	0.57932	0.41956	0.26192
-150	15	2.4601	0.031152	0.61165	0.42309	0.28717
-150	20	2.8035	0.05491	0.64531	0.42479	0.29642
-150	30	3.3033	0.084831	0.61897	0.4155	0.31767
-150	40	3.6027	0.102	0.60735	0.41113	0.33075
-150	45	3.7149	0.098298	0.6	0.4105	0.33113
-150	50	3.8262	0.10615	0.59425	0.41028	0.34072
-150	60	4.0236	0.10531	0.55692	0.39569	0.34139
-150	80	4.3685	0.10948	0.52549	0.3819	0.33989
-150	100	4.6399	0.091344	0.49375	0.36934	0.3276
-150	120	4.8518	0.07217	0.46429	0.34778	0.31485
-150	160	5.2908	0.038768	0.39216	0.28802	0.28198
-150	200	5.5702	0.0063764	0.31586	0.21487	0.23568
-150	240	5.7633	-0.015565	0.21109	0.14488	0.18011
-150	280	5.8878	-0.027489	0.12161	0.07744	0.1205
x(mm)	z(mm)	U(m/s)	W(m/s)	su(m/s)	sv(m/s)	sw(m/s)
-100	7	0.78766	0.005128	0.64136	0.31133	0.17075
-100	10	1.4059	0.01289	0.69542	0.43643	0.24092
-100	15	2.0344	0.10882	0.68169	0.46785	0.29482
-100	20	2.4375	0.17901	0.68195	0.46385	0.31053
-100	30	3.0208	0.24852	0.6516	0.44287	0.33086
-100	40	3.4435	0.2818	0.62885	0.43941	0.34315
-100	45	3.5698	0.29259	0.6234	0.429	0.35172
-100	50	3.699	0.3027	0.61795	0.41871	0.34983
-100	60	3.9869	0.28366	0.57442	0.40976	0.35077
-100	80	4.3431	0.24819	0.53154	0.38682	0.35025
-100	100	4.6571	0.19636	0.49894	0.37304	0.3397
-100	120	4.9113	0.13863	0.46033	0.34278	0.32346
-100	160	5.2741	0.05641	0.41351	0.29254	0.27867
-100	200	5.5869	0.0092	0.32139	0.21563	0.23094
-100	240	5.7876	-0.02181	0.22299	0.14379	0.17368
-100	280	5.9037	-0.04128	0.11966	0.0774	0.1163
x(mm)	z(mm)	U(m/s)	W(m/s)	su(m/s)	sv(m/s)	sw(m/s)
-50	27	1.5884	0.8	0.52166	0.72367	0.30582
-50	30	2.2688	1.12	0.60564	0.69606	0.33564
-50	35	2.7775	1.1312	0.66639	0.59927	0.364
-50	40	3.1335	1.0439	0.6578	0.52779	0.37575
-50	50	3.6225	0.8381	0.62409	0.46056	0.37539
-50	60	3.9649	0.66679	0.59403	0.4332	0.38013
-50	65	4.0884	0.59645	0.58	0.419	0.38229
-50	70	4.2183	0.53298	0.56608	0.40531	0.37751
-50	80	4.3387	0.42734	0.54699	0.40372	0.37318
-50	100	4.6889	0.28787	0.48837	0.37407	0.35382
-50	120	4.9107	0.19731	0.46528	0.34666	0.33548
-50	140	5.0993	0.13433	0.43987	0.32044	0.31229
-50	180	5.4417	0.05431	0.35455	0.26107	0.26656
-50	220	5.6694	0.0074	0.2743	0.18796	0.20679
-50	260	5.8384	-0.01717	0.16187	0.11171	0.14853
-50	300	5.8675	-0.02685	0.09545	0.05412	0.08281
x(mm)	z(mm)	U(m/s)	W(m/s)	su(m/s)	sv(m/s)	sw(m/s)
0	47	2.8749	0.05293	0.78997	0.39104	0.2563
0	50	4.1157	0.42612	0.65411	0.55866	0.25605
0	55	4.2726	0.48976	0.62065	0.48371	0.33574
0	60	4.3049	0.45302	0.59969	0.44336	0.35952
0	70	4.4168	0.38725	0.57666	0.40301	0.37093
0	80	4.5757	0.3229	0.54017	0.39127	0.3665
0	85	4.6055	0.29114	0.525	0.385	0.36231
0	90	4.6354	0.25953	0.50958	0.38123	0.36029
0	100	4.7462	0.22136	0.49408	0.36915	0.35599
0	120	4.9593	0.15364	0.46568	0.34567	0.33074
0	140	5.1134	0.09378	0.43019	0.31997	0.30819
0	160	5.263	0.06395	0.39864	0.28822	0.28388
0	200	5.5586	0.01178	0.32819	0.21803	0.2357
0	240	5.7612	-0.01698	0.22241	0.14889	0.17015
0	280	5.8547	-0.03383	0.12647	0.08253	0.11737
0	320	5.876	-0.03548	0.07673	0.04039	0.06993
x(mm)	z(mm)	U(m/s)	W(m/s)	su(m/s)	sv(m/s)	sw(m/s)
50	27	-0.19163	0.11045	0.12942	0.24123	0.10248
50	30	-0.57357	0.24605	0.28631	0.24251	0.21082
50	35	-0.38645	0.16455	0.34157	0.30417	0.31573
50	40	0.25102	0.01342	0.71387	0.48053	0.39933
50	50	2.9658	-0.0596	0.96285	0.56995	0.45745
50	60	4.1593	0.05212	0.6084	0.41132	0.31822
50	65	4.263	0.05976	0.5855	0.39311	0.31834
50	70	4.364	0.06308	0.56285	0.3812	0.32751
50	80	4.5609	0.06771	0.54408	0.36709	0.33199
50	100	4.7731	0.06328	0.49728	0.3553	0.3228
50	120	4.9723	0.06014	0.47105	0.34273	0.31933
50	140	5.1487	0.03501	0.43049	0.31584	0.30099
50	180	5.4644	-0.00034	0.36417	0.24841	0.24667
50	220	5.6997	-0.02519	0.27141	0.1765	0.19911
50	260	5.8314	-0.03422	0.17123	0.11216	0.14587
50	300	5.9283	-0.03997	0.09311	0.0525	0.08769
x(mm)	z(mm)	U(m/s)	W(m/s)	su(m/s)	sv(m/s)	sw(m/s)
100	7	-0.39735	0.03578	0.18537	0.268	0.15926
100	10	-0.39806	0.05215	0.24503	0.47981	0.2082
100	15	-0.35583	0.03684	0.27932	0.50259	0.27785
100	20	-0.32229	0.01117	0.32108	0.40057	0.37084
100	30	-0.077668	-0.03266	0.54815	0.44781	0.49393
100	40	1.0026	-0.17124	0.99838	0.65478	0.59372
100	45	1.8067	-0.20548	1.1171	0.68941	0.60769
100	50	2.7358	-0.18777	1.0831	0.64885	0.58722
100	60	3.9022	-0.16153	0.75573	0.48686	0.42168
100	80	4.4414	-0.09054	0.53951	0.36815	0.30608
100	100	4.7078	-0.0604	0.50442	0.35997	0.29977
100	120	4.9392	-0.0454	0.45279	0.33523	0.29226
100	160	5.2989	-0.05657	0.38831	0.28035	0.26884
100	200	5.5786	-0.06638	0.32076	0.20944	0.22074
100	240	5.7839	-0.08082	0.21604	0.14181	0.16845
100	280	5.8799	-0.08691	0.13043	0.08011	0.11465
x(mm)	z(mm)	U(m/s)	W(m/s)	su(m/s)	sv(m/s)	sw(m/s)
150	7	0.081951	0.07625	0.28519	0.33798	0.16461
150	10	0.22613	0.1204	0.43251	0.591	0.28349
150	15	0.39731	0.04953	0.53597	0.63261	0.45592
150	20	0.50614	0.0089	0.6122	0.57604	0.53816
150	30	0.78604	0.0101	0.77113	0.59396	0.6479
150	40	1.5925	-0.07729	0.99262	0.67706	0.66933
150	45	2.101	-0.09103	1.05	0.67352	0.66922
150	50	2.655	-0.1176	1.0689	0.65441	0.64919
150	60	3.6258	-0.1284	0.85463	0.53781	0.52013
150	80	4.3601	-0.08831	0.54769	0.39073	0.34454
150	100	4.6495	-0.05136	0.49749	0.36244	0.32009
150	120	4.9182	-0.05248	0.45708	0.33986	0.30695
150	160	5.2907	-0.04411	0.39012	0.28587	0.28168
150	200	5.5584	-0.0466	0.31502	0.21199	0.2456
150	240	5.7856	-0.05158	0.22088	0.14572	0.18957
150	280	5.8929	-0.06488	0.12929	0.08038	0.12465
x(mm)	z(mm)	U(m/s)	W(m/s)	su(m/s)	sv(m/s)	sw(m/s)
200	7	0.9244	0.01723	0.55636	0.46661	0.2348
200	10	1.2179	0.03984	0.59477	0.64738	0.33037
200	15	1.4148	0.06101	0.59876	0.70006	0.46011
200	20	1.5211	0.14191	0.61852	0.66865	0.53556
200	30	1.7114	0.18138	0.69606	0.63506	0.64755
200	40	2.0753	0.10035	0.85539	0.64679	0.65346
200	45	2.3447	0.07715	0.92065	0.64458	0.64802
200	50	2.7461	0.03383	0.97034	0.62602	0.59963
200	60	3.4993	-0.01237	0.90935	0.55891	0.52761
200	80	4.3123	-0.02862	0.57794	0.40998	0.35225
200	100	4.6408	-0.03344	0.51015	0.36706	0.31414
200	120	4.9023	-0.02468	0.45693	0.344	0.29338
200	160	5.2607	-0.03191	0.40255	0.28651	0.26882
200	200	5.5604	-0.0485	0.3202	0.21417	0.21692
200	240	5.7791	-0.0511	0.22375	0.15047	0.16542
200	280	5.8946	-0.05916	0.13461	0.08512	0.11875
x(mm)	z(mm)	U(m/s)	W(m/s)	su(m/s)	sv(m/s)	sw(m/s)
250	7	1.3497	0.011054	0.54679	0.45034	0.17564
250	10	1.7753	0.0248	0.50762	0.61587	0.33588
250	15	1.975	0.0979	0.53955	0.6655	0.45125
250	20	2.0843	0.13905	0.5641	0.66294	0.53665
250	30	2.2538	0.20584	0.62809	0.61551	0.64468
250	40	2.4663	0.18294	0.75559	0.60692	0.67441
250	45	2.6187	0.16071	0.82433	0.61666	0.66874
250	50	2.8672	0.12761	0.85059	0.5941	0.65073
250	60	3.4299	0.06912	0.87945	0.55096	0.60154
250	80	4.2973	0.03501	0.61301	0.42491	0.44965
250	100	4.6184	0.02647	0.5088	0.37214	0.35948
250	120	4.8484	-0.00391	0.46799	0.33605	0.32071
250	160	5.2611	-0.02472	0.39362	0.27741	0.29178
250	200	5.5598	-0.0461	0.3227	0.20764	0.24331
250	240	5.7535	-0.05829	0.22907	0.1408	0.18617
250	280	5.8943	-0.06608	0.13665	0.07907	0.1229
