# Supplementary material for: Wind tunnel measurement dataset of turbulent flow over two-dimensional ridges and three-dimensional hills with smooth and rough surfaces
Source: Data Brief. 2025 Nov 12;63:112260. doi: 10.1016/j.dib.2025.112260 (PMC12702189; doi:10.1016/j.dib.2025.112260)
Supplement: Supplementary file 7 [file mmc7.xlsx]

## Sheet: Sheet1
Table7 Mean and fluctuating velocity components over 3D hill with smooth surface
x(mm)	y(mm)	z(mm)	U(m/s)	V(m/s)	su(m/s)	sv(m/s)	sw(m/s)
150	-200	5	3.38311	0.017664	0.468325	0.315663	0.170231
150	-150	5	3.48044	0.046613	0.476052	0.313622	0.169853
150	-100	5	3.38175	0.112134	0.494797	0.327086	0.170494
150	-90	5	3.36551	0.121124	0.499626	0.330326	0.171034
150	-80	5	3.35058	0.125594	0.509064	0.352684	0.172193
150	-70	5	3.31489	0.135633	0.533692	0.3842	0.177655
150	-60	5	3.22173	0.169441	0.575968	0.421695	0.193963
150	-50	5	3.0888	0.232218	0.674787	0.496246	0.235181
150	-40	5	2.84911	0.322621	0.788751	0.59085	0.295574
150	-30	5	2.51389	0.411523	0.838139	0.739188	0.362495
150	-20	5	2.14886	0.473681	0.849333	0.843758	0.405434
150	-10	5	1.79893	0.310843	0.801438	0.996003	0.443478
150	0	5	1.6448	0.00401549	0.73831	1.11067	0.459721
x(mm)	y(mm)	z(mm)	U(m/s)	V(m/s)	su(m/s)	sv(m/s)	sw(m/s)
150	-200	40	4.38996	0.0242934	0.413103	0.299859	0.23332
150	-150	40	4.45453	0.0799375	0.398283	0.288098	0.233197
150	-100	40	4.40888	0.163844	0.392817	0.277571	0.239088
150	-90	40	4.36989	0.196751	0.398515	0.272325	0.245164
150	-80	40	4.30619	0.212019	0.407309	0.27682	0.246639
150	-70	40	4.27981	0.235594	0.409139	0.278488	0.2543
150	-60	40	4.2263	0.247679	0.423279	0.295127	0.271763
150	-50	40	4.141	0.24127	0.460599	0.335993	0.303946
150	-40	40	4.01496	0.212902	0.553447	0.428165	0.385148
150	-30	40	3.76377	0.143856	0.720926	0.54537	0.492207
150	-20	40	3.3922	0.0598533	0.923832	0.629745	0.615434
150	-10	40	3.07177	0.00648886	1.05588	0.684181	0.710082
150	0	40	2.88765	0.00520698	1.09372	0.688089	0.733964
