# Supplementary material for: Wind tunnel measurement dataset of turbulent flow over two-dimensional ridges and three-dimensional hills with smooth and rough surfaces
Source: Data Brief. 2025 Nov 12;63:112260. doi: 10.1016/j.dib.2025.112260 (PMC12702189; doi:10.1016/j.dib.2025.112260)
Supplement: Supplementary file 8 [file mmc8.xlsx]

## Sheet: Sheet1
Table8 Mean and fluctuating velocity components over 3D hill with rough surface
x(mm)	y(mm)	z(mm)	U(m/s)	V(m/s)	su(m/s)	sv(m/s)	sw(m/s)
150	-200	10	2.5714	0.0333	0.58989	0.40086	0.27988
150	-150	10	2.6059	0.09013	0.60068	0.42486	0.26988
150	-100	10	2.4296	0.14794	0.61025	0.45278	0.28375
150	-90	10	2.3826	0.15124	0.59701	0.4576	0.28044
150	-80	10	2.4594	0.14566	0.62792	0.47377	0.2768
150	-70	10	2.4715	0.13441	0.64367	0.45672	0.27722
150	-60	10	2.4752	0.19257	0.64012	0.46544	0.29098
150	-50	10	2.5183	0.28235	0.63229	0.48529	0.29321
150	-40	10	2.3816	0.40674	0.64328	0.54058	0.31304
150	-30	10	2.1746	0.52407	0.66057	0.57691	0.33213
150	-20	10	1.8326	0.56447	0.66393	0.60428	0.35047
150	-10	10	1.4815	0.4533	0.66119	0.62545	0.36002
150	0	10	1.2239	0.02623	0.59578	0.64516	0.34128
x(mm)	y(mm)	z(mm)	U(m/s)	V(m/s)	su(m/s)	sv(m/s)	sw(m/s)
150	-200	40	3.9134	0.00925	0.58549	0.38482	0.2871
150	-150	40	4.0786	0.05043	0.57438	0.37998	0.28971
150	-100	40	4.0186	0.15795	0.58669	0.38762	0.29487
150	-90	40	3.9887	0.18299	0.5786	0.3911	0.29914
150	-80	40	3.9725	0.20872	0.58098	0.38819	0.2937
150	-70	40	3.9306	0.2343	0.5861	0.39762	0.29214
150	-60	40	3.8689	0.23724	0.58732	0.41758	0.29273
150	-50	40	3.7852	0.23716	0.65582	0.44603	0.31116
150	-40	40	3.4633	0.21303	0.75528	0.5041	0.35051
150	-30	40	3.0807	0.17104	0.87722	0.58069	0.44216
150	-20	40	2.6088	0.11725	0.88998	0.6405	0.52869
150	-10	40	2.2994	0.07956	0.88202	0.65464	0.61119
150	0	40	2.0884	0.017459	0.85883	0.63796	0.65041
